# Supplementary material for: Cell division and lineage dynamics during antheridium differentiation and male gametophyte development in Ceratopteris richardii
Source: Commun Biol. 2026 Apr 30;9:911. doi: 10.1038/s42003-026-10135-w (PMC13338035; doi:10.1038/s42003-026-10135-w)
Supplement: Supplementary file 3 — Supplementary Data 1 [file 42003_2026_10135_MOESM3_ESM.xlsx]

## Sheet: Sheet1
Supplementary Data 1. Source data underlying Fig. 9V. Average increase in cell number per sample over the 18-h imaging period.
		Total number of nuclei		Increase in cell number over the 18h period
Time		0h	18h
CFM+Mock	Sample 1	19	42	23
	Sample 2	30	69	39
	Sample 3	21	44	23
	Sample 4	21	37	16
	Sample 5	18	36	18
Mean		21.8	45.6	23.8
CFM+ABA	Sample 1	20	28	8
	Sample 2	24	34	10
	Sample 3	17	26	9
	Sample 4	33	51	18
	Sample 5	16	22	6
Mean		22	32.2	10.2
P, Student's t-test	0.0243463
