# Supplementary material for: Cell division and lineage dynamics during antheridium differentiation and male gametophyte development in Ceratopteris richardii
Source: Commun Biol. 2026 Apr 30;9:911. doi: 10.1038/s42003-026-10135-w (PMC13338035; doi:10.1038/s42003-026-10135-w)
Supplement: Supplementary file 4 — Supplementary Data 2 [file 42003_2026_10135_MOESM4_ESM.xlsx]

## Sheet: Sheet1
Supplementary Data 2. Source data underlying Fig. 9W. Average number of cell division events per cell over the 18 h imaging period.
		Total number of nuclei		Average division events per cell over 18 h
Time		0h	18h
CFM+Mock	Sample 1	19	42	1.21053
	Sample 2	30	69	1.3
	Sample 3	21	44	1.09524
	Sample 4	21	37	0.761905
	Sample 5	18	36	1
Mean		21.8	45.6	1.07353
CFM+ABA	Sample 1	20	28	0.4
	Sample 2	24	34	0.416667
	Sample 3	17	26	0.529412
	Sample 4	33	51	0.545455
	Sample 5	16	22	0.375
Mean		22	32.2	0.453307
P, Student's t-test	0.00142641
