# Supplementary material for: Cell division and lineage dynamics during antheridium differentiation and male gametophyte development in Ceratopteris richardii
Source: Commun Biol. 2026 Apr 30;9:911. doi: 10.1038/s42003-026-10135-w (PMC13338035; doi:10.1038/s42003-026-10135-w)
Supplement: Supplementary file 5 — Supplementary Data 3 [file 42003_2026_10135_MOESM5_ESM.xlsx]

## Sheet: Supplementary Data 3
Supplementary Data 3. Source data underlying Supplementary Figure 12. Total number of nuclei in each antheridium grown in the presence of antheridiogen with mock or ABA treatment over the 18 h period.
		Total number of nuclei in each antheridium (beginning with the 2-nucleus stage at 0 h)
Time		0h	3h	6h	9h	12h	15h	18h
CFM+Mock	Antheridium 1	2	2	3	3	5	5	5
	Antheridium 2	2	3	3	3	3	4	5
	Antheridium 3	2	2	2	3	3	3	4
	Antheridium 4	2	2	3	3	4	5	7
	Antheridium 5	2	2	3	3	3	4	4
	Antheridium 6	2	2	2	3	3	3	4
	Antheridium 7	2	3	3	3	4	4	4
	Antheridium 8	2	2	3	3	3	4	5
	Antheridium 9	2	2	2	2	2	3	3
	Antheridium 10	2	2	3	3	3	4	5
Mean		2	2.2	2.7	2.9	3.3	3.9	4.6
SEM		0	0.126491	0.144914	0.0948683	0.246982	0.221359	0.32249
CFM+ABA	Antheridium 1	2	2	2	3	3	3	3
	Antheridium 2	2	2	2	2	2	2	2
	Antheridium 3	2	2	2	3	3	3	3
	Antheridium 4	2	3	3	3	3	4	4
	Antheridium 5	2	3	3	3	3	3	3
	Antheridium 6	2	2	3	3	3	3	4
	Antheridium 7	2	2	2	2	3	3	3
	Antheridium 8	2	2	3	3	3	3	3
	Antheridium 9	2	2	2	3	3	3	3
	Antheridium 10	2	2	2	2	3	3	3
	Antheridium 11	2	2	3	3	3	4	4
	Antheridium 12	2	2	2	2	3	3	3
	Antheridium 13	2	3	3	3	4	4	4
Mean		2	2.23077	2.46154	2.69231	3	3.15385	3.23077
SEM		0	0.116855	0.138264	0.128008	0.108786	0.147811	0.159654
P, Student's t-test			0.866346	0.269177	0.226476	0.310804	0.016633	0.00303121
