# Supplementary material for: Cell division and lineage dynamics during antheridium differentiation and male gametophyte development in Ceratopteris richardii
Source: Commun Biol. 2026 Apr 30;9:911. doi: 10.1038/s42003-026-10135-w (PMC13338035; doi:10.1038/s42003-026-10135-w)
Supplement: Supplementary file 6 — Supplementary Data 4 [file 42003_2026_10135_MOESM6_ESM.xlsx]

## Sheet: Sheet1
Supplementary Data 4. Source data underlying Supplementary Figure 15. Relative effect of ABA vs. mock treatment on nucleus numbers in wild-type (WT) and gaia1 male gametophytes following 18 h of treatment with antheridiogen plus ABA or antheridiogen plus mock.
	WT
Treatment	CFM-EtOH		CFM-ABA
	Nucleus number		Nucleus number		ABA/Mock
Samples	sample 1	44	sample 10	40	0.827586
	sample 2	41	sample 11	33	0.682759
	sample 3	26	sample 12	30	0.62069
	sample 4	55	sample 13	37	0.765517
	sample 5	41	sample 14	28	0.57931
	sample 6	42	sample 15	45	0.931034
	sample 7	69	sample 16	35	0.724138
	sample 8	59	sample 17	30	0.62069
	sample 9	58	sample 18	29	0.6
Mean		48.3333		34.1111	0.705747
	gaia1
Treatment	CFM-EtOH		CFM-ABA
	Nucleus number		Nucleus number		ABA/Mock
Samples	sample 19	31	sample 29	27	0.865385
	sample 20	41	sample 30	36	1.15385
	sample 21	20	sample 31	39	1.25
	sample 22	27	sample 32	33	1.05769
	sample 23	25	sample 33	39	1.25
	sample 24	31	sample 34	21	0.673077
	sample 25	46	sample 35	34	1.08974
	sample 26	30	sample 36	24	0.769231
	sample 27	32	sample 37	31	0.99359
	sample 28	29	sample 38	25	0.801282
Mean		31.2		30.9	0.990385
P, Student's t-test	0.00197621
