# Supplementary material for: Cell division and lineage dynamics during antheridium differentiation and male gametophyte development in Ceratopteris richardii
Source: Commun Biol. 2026 Apr 30;9:911. doi: 10.1038/s42003-026-10135-w (PMC13338035; doi:10.1038/s42003-026-10135-w)
Supplement: Supplementary file 7 — Supplementary Data 5 [file 42003_2026_10135_MOESM7_ESM.zip]

Archive with 286 entries (251 files):
- Supplementary Resource Code Package/
- Supplementary Resource Code Package/.DS_Store
- __MACOSX/
- __MACOSX/Supplementary Resource Code Package/
- __MACOSX/Supplementary Resource Code Package/._.DS_Store
- Supplementary Resource Code Package/3_Two Colors Cell Divisions/
- Supplementary Resource Code Package/3_Two Colors Cell Divisions/.DS_Store
- __MACOSX/Supplementary Resource Code Package/3_Two Colors Cell Divisions/
- __MACOSX/Supplementary Resource Code Package/3_Two Colors Cell Divisions/._.DS_Store
- Supplementary Resource Code Package/3_Two Colors Cell Divisions/Sample2 0h 12h Two Colors Cell Divisions/
- Supplementary Resource Code Package/3_Two Colors Cell Divisions/Sample2 0h 12h Two Colors Cell Divisions/CellDivisionsTwoColors_sample2 on CFM original 12h 255_Ball_Label.tif
- __MACOSX/Supplementary Resource Code Package/3_Two Colors Cell Divisions/Sample2 0h 12h Two Colors Cell Divisions/
- __MACOSX/Supplementary Resource Code Package/3_Two Colors Cell Divisions/Sample2 0h 12h Two Colors Cell Divisions/._CellDivisionsTwoColors_sample2 on CFM original 12h 255_Ball_Label.tif
- Supplementary Resource Code Package/3_Two Colors Cell Divisions/Sample2 0h 12h Two Colors Cell Divisions/NewCell_Divisions_ColorMap_3D_TwoColors.m
- __MACOSX/Supplementary Resource Code Package/3_Two Colors Cell Divisions/Sample2 0h 12h Two Colors Cell Divisions/._NewCell_Divisions_ColorMap_3D_TwoColors.m
- Supplementary Resource Code Package/3_Two Colors Cell Divisions/Sample2 0h 12h Two Colors Cell Divisions/male sample2 CFM 6-12h cell lineage.xlsx
- __MACOSX/Supplementary Resource Code Package/3_Two Colors Cell Divisions/Sample2 0h 12h Two Colors Cell Divisions/._male sample2 CFM 6-12h cell lineage.xlsx
- Supplementary Resource Code Package/3_Two Colors Cell Divisions/Sample2 0h 12h Two Colors Cell Divisions/import_tiff_stack.m
- __MACOSX/Supplementary Resource Code Package/3_Two Colors Cell Divisions/Sample2 0h 12h Two Colors Cell Divisions/._import_tiff_stack.m
- Supplementary Resource Code Package/3_Two Colors Cell Divisions/Sample2 0h 12h Two Colors Cell Divisions/sample2 on CFM original 0h 255_Ball_Label_New.tif
- __MACOSX/Supplementary Resource Code Package/3_Two Colors Cell Divisions/Sample2 0h 12h Two Colors Cell Divisions/._sample2 on CFM original 0h 255_Ball_Label_New.tif
- Supplementary Resource Code Package/3_Two Colors Cell Divisions/Sample2 0h 12h Two Colors Cell Divisions/male sample2 CFM 0-6h cell lineage.xlsx
- __MACOSX/Supplementary Resource Code Package/3_Two Colors Cell Divisions/Sample2 0h 12h Two Colors Cell Divisions/._male sample2 CFM 0-6h cell lineage.xlsx
- Supplementary Resource Code Package/3_Two Colors Cell Divisions/Sample2 0h 12h Two Colors Cell Divisions/sample2 on CFM original 12h 255_Ball_Label.tif
- __MACOSX/Supplementary Resource Code Package/3_Two Colors Cell Divisions/Sample2 0h 12h Two Colors Cell Divisions/._sample2 on CFM original 12h 255_Ball_Label.tif
- Supplementary Resource Code Package/3_Two Colors Cell Divisions/Sample2 0h 12h Two Colors Cell Divisions/CellDivisionsTwoColors_sample2 on CFM original 0h 255_Ball_Label.tif
- __MACOSX/Supplementary Resource Code Package/3_Two Colors Cell Divisions/Sample2 0h 12h Two Colors Cell Divisions/._CellDivisionsTwoColors_sample2 on CFM original 0h 255_Ball_Label.tif
- Supplementary Resource Code Package/3_Two Colors Cell Divisions/Sample2 0h 12h Two Colors Cell Divisions/Cell_Divisions_Per_Interval_Sample2.xlsx
- __MACOSX/Supplementary Resource Code Package/3_Two Colors Cell Divisions/Sample2 0h 12h Two Colors Cell Divisions/._Cell_Divisions_Per_Interval_Sample2.xlsx
- Supplementary Resource Code Package/3_Two Colors Cell Divisions/Sample2 0h 12h Two Colors Cell Divisions/Cell_Divisions_Total_0h_12h_Sample2.xlsx
- __MACOSX/Supplementary Resource Code Package/3_Two Colors Cell Divisions/Sample2 0h 12h Two Colors Cell Divisions/._Cell_Divisions_Total_0h_12h_Sample2.xlsx
- __MACOSX/Supplementary Resource Code Package/3_Two Colors Cell Divisions/._Sample2 0h 12h Two Colors Cell Divisions
- __MACOSX/Supplementary Resource Code Package/._3_Two Colors Cell Divisions
- Supplementary Resource Code Package/1_Nuclei Detection and Corrections/
- Supplementary Resource Code Package/1_Nuclei Detection and Corrections/Sample2_30h/
- Supplementary Resource Code Package/1_Nuclei Detection and Corrections/Sample2_30h/Get_RGB_Value.m
- __MACOSX/Supplementary Resource Code Package/1_Nuclei Detection and Corrections/
- __MACOSX/Supplementary Resource Code Package/1_Nuclei Detection and Corrections/Sample2_30h/
- __MACOSX/Supplementary Resource Code Package/1_Nuclei Detection and Corrections/Sample2_30h/._Get_RGB_Value.m
- Supplementary Resource Code Package/1_Nuclei Detection and Corrections/Sample2_30h/import_tiff_stack.m
- __MACOSX/Supplementary Resource Code Package/1_Nuclei Detection and Corrections/Sample2_30h/._import_tiff_stack.m
- Supplementary Resource Code Package/1_Nuclei Detection and Corrections/Sample2_30h/sample2 on CFM original 30h 255.tif
- __MACOSX/Supplementary Resource Code Package/1_Nuclei Detection and Corrections/Sample2_30h/._sample2 on CFM original 30h 255.tif
- Supplementary Resource Code Package/1_Nuclei Detection and Corrections/Sample2_30h/sample2 on CFM original 30h 255_Label.tif
- __MACOSX/Supplementary Resource Code Package/1_Nuclei Detection and Corrections/Sample2_30h/._sample2 on CFM original 30h 255_Label.tif
- Supplementary Resource Code Package/1_Nuclei Detection and Corrections/Sample2_30h/sample2 on CFM original 30h_New_Ball_Colorful.tif
- __MACOSX/Supplementary Resource Code Package/1_Nuclei Detection and Corrections/Sample2_30h/._sample2 on CFM original 30h_New_Ball_Colorful.tif
- Supplementary Resource Code Package/1_Nuclei Detection and Corrections/Sample2_30h/BallNucleiDeletion.m
- __MACOSX/Supplementary Resource Code Package/1_Nuclei Detection and Corrections/Sample2_30h/._BallNucleiDeletion.m
- Supplementary Resource Code Package/1_Nuclei Detection and Corrections/Sample2_30h/sample2 on CFM original 30h 255_Ball_Colorful.tif
- __MACOSX/Supplementary Resource Code Package/1_Nuclei Detection and Corrections/Sample2_30h/._sample2 on CFM original 30h 255_Ball_Colorful.tif
- Supplementary Resource Code Package/1_Nuclei Detection and Corrections/Sample2_30h/ManualNucleiDetection.m
- __MACOSX/Supplementary Resource Code Package/1_Nuclei Detection and Corrections/Sample2_30h/._ManualNucleiDetection.m
- Supplementary Resource Code Package/1_Nuclei Detection and Corrections/Sample2_30h/sample2 on CFM original 30h_New_Ball_Label.tif
- __MACOSX/Supplementary Resource Code Package/1_Nuclei Detection and Corrections/Sample2_30h/._sample2 on CFM original 30h_New_Ball_Label.tif
- Supplementary Resource Code Package/1_Nuclei Detection and Corrections/Sample2_30h/sample2 on CFM original 30h 255_Ball_Label_DeletionNuclei.tif
- __MACOSX/Supplementary Resource Code Package/1_Nuclei Detection and Corrections/Sample2_30h/._sample2 on CFM original 30h 255_Ball_Label_DeletionNuclei.tif
- Supplementary Resource Code Package/1_Nuclei Detection and Corrections/Sample2_30h/sample2 on CFM original 30h 255_Ball_Label.tif
- __MACOSX/Supplementary Resource Code Package/1_Nuclei Detection and Corrections/Sample2_30h/._sample2 on CFM original 30h 255_Ball_Label.tif
- Supplementary Resource Code Package/1_Nuclei Detection and Corrections/Sample2_30h/sample2 on CFM original 30h 255_BW.tif
- __MACOSX/Supplementary Resource Code Package/1_Nuclei Detection and Corrections/Sample2_30h/._sample2 on CFM original 30h 255_BW.tif
- Supplementary Resource Code Package/1_Nuclei Detection and Corrections/Sample2_30h/BallNucleiAddition.m
- __MACOSX/Supplementary Resource Code Package/1_Nuclei Detection and Corrections/Sample2_30h/._BallNucleiAddition.m
- __MACOSX/Supplementary Resource Code Package/1_Nuclei Detection and Corrections/._Sample2_30h
- Supplementary Resource Code Package/1_Nuclei Detection and Corrections/.DS_Store
- __MACOSX/Supplementary Resource Code Package/1_Nuclei Detection and Corrections/._.DS_Store
- __MACOSX/Supplementary Resource Code Package/._1_Nuclei Detection and Corrections
- Supplementary Resource Code Package/Readme.txt
- __MACOSX/Supplementary Resource Code Package/._Readme.txt
- Supplementary Resource Code Package/4_Quantification of Cell Divisions/
- Supplementary Resource Code Package/4_Quantification of Cell Divisions/.DS_Store
- __MACOSX/Supplementary Resource Code Package/4_Quantification of Cell Divisions/
- __MACOSX/Supplementary Resource Code Package/4_Quantification of Cell Divisions/._.DS_Store
- Supplementary Resource Code Package/4_Quantification of Cell Divisions/Sample7 Mock Colorful Cell Divisions Quantification/
- Supplementary Resource Code Package/4_Quantification of Cell Divisions/Sample7 Mock Colorful Cell Divisions Quantification/Cell_Divisions_Total_0h_18h_Sample7.xlsx
- __MACOSX/Supplementary Resource Code Package/4_Quantification of Cell Divisions/Sample7 Mock Colorful Cell Divisions Quantification/
- __MACOSX/Supplementary Resource Code Package/4_Quantification of Cell Divisions/Sample7 Mock Colorful Cell Divisions Quantification/._Cell_Divisions_Total_0h_18h_Sample7.xlsx
- Supplementary Resource Code Package/4_Quantification of Cell Divisions/Sample7 Mock Colorful Cell Divisions Quantification/Get_RGB_Value.m
- __MACOSX/Supplementary Resource Code Package/4_Quantification of Cell Divisions/Sample7 Mock Colorful Cell Divisions Quantification/._Get_RGB_Value.m
- Supplementary Resource Code Package/4_Quantification of Cell Divisions/Sample7 Mock Colorful Cell Divisions Quantification/Cell_Divisions_Per_Interval_Sample7.xlsx
- __MACOSX/Supplementary Resource Code Package/4_Quantification of Cell Divisions/Sample7 Mock Colorful Cell Divisions Quantification/._Cell_Divisions_Per_Interval_Sample7.xlsx
- Supplementary Resource Code Package/4_Quantification of Cell Divisions/Sample7 Mock Colorful Cell Divisions Quantification/sample7 Mock 9-12h cell lineage_New.xlsx
- __MACOSX/Supplementary Resource Code Package/4_Quantification of Cell Divisions/Sample7 Mock Colorful Cell Divisions Quantification/._sample7 Mock 9-12h cell lineage_New.xlsx
- Supplementary Resource Code Package/4_Quantification of Cell Divisions/Sample7 Mock Colorful Cell Divisions Quantification/.DS_Store
- __MACOSX/Supplementary Resource Code Package/4_Quantification of Cell Divisions/Sample7 Mock Colorful Cell Divisions Quantification/._.DS_Store
- Supplementary Resource Code Package/4_Quantification of Cell Divisions/Sample7 Mock Colorful Cell Divisions Quantification/import_tiff_stack.m
- __MACOSX/Supplementary Resource Code Package/4_Quantification of Cell Divisions/Sample7 Mock Colorful Cell Divisions Quantification/._import_tiff_stack.m
- Supplementary Resource Code Package/4_Quantification of Cell Divisions/Sample7 Mock Colorful Cell Divisions Quantification/sample7 on CFM-mock 18h_New_Ball_Label.tif
- __MACOSX/Supplementary Resource Code Package/4_Quantification of Cell Divisions/Sample7 Mock Colorful Cell Divisions Quantification/._sample7 on CFM-mock 18h_New_Ball_Label.tif
- Supplementary Resource Code Package/4_Quantification of Cell Divisions/Sample7 Mock Colorful Cell Divisions Quantification/sample7 Mock 3-6h cell lineage_New.xlsx
- __MACOSX/Supplementary Resource Code Package/4_Quantification of Cell Divisions/Sample7 Mock Colorful Cell Divisions Quantification/._sample7 Mock 3-6h cell lineage_New.xlsx
- Supplementary Resource Code Package/4_Quantification of Cell Divisions/Sample7 Mock Colorful Cell Divisions Quantification/sample7 Mock 6-9h cell lineage_New.xlsx
- __MACOSX/Supplementary Resource Code Package/4_Quantification of Cell Divisions/Sample7 Mock Colorful Cell Divisions Quantification/._sample7 Mock 6-9h cell lineage_New.xlsx
- Supplementary Resource Code Package/4_Quantification of Cell Divisions/Sample7 Mock Colorful Cell Divisions Quantification/ColorBar max5/
- Supplementary Resource Code Package/4_Quantification of Cell Divisions/Sample7 Mock Colorful Cell Divisions Quantification/ColorBar max5/Bar_5.tif
- __MACOSX/Supplementary Resource Code Package/4_Quantification of Cell Divisions/Sample7 Mock Colorful Cell Divisions Quantification/ColorBar max5/
- __MACOSX/Supplementary Resource Code Package/4_Quantification of Cell Divisions/Sample7 Mock Colorful Cell Divisions Quantification/ColorBar max5/._Bar_5.tif
- Supplementary Resource Code Package/4_Quantification of Cell Divisions/Sample7 Mock Colorful Cell Divisions Quantification/ColorBar max5/Bar_4.tif
- __MACOSX/Supplementary Resource Code Package/4_Quantification of Cell Divisions/Sample7 Mock Colorful Cell Divisions Quantification/ColorBar max5/._Bar_4.tif
- Supplementary Resource Code Package/4_Quantification of Cell Divisions/Sample7 Mock Colorful Cell Divisions Quantification/ColorBar max5/Bar_3.tif
- __MACOSX/Supplementary Resource Code Package/4_Quantification of Cell Divisions/Sample7 Mock Colorful Cell Divisions Quantification/ColorBar max5/._Bar_3.tif
- Supplementary Resource Code Package/4_Quantification of Cell Divisions/Sample7 Mock Colorful Cell Divisions Quantification/ColorBar max5/Bar_Max5.tif
- __MACOSX/Supplementary Resource Code Package/4_Quantification of Cell Divisions/Sample7 Mock Colorful Cell Divisions Quantification/ColorBar max5/._Bar_Max5.tif
- Supplementary Resource Code Package/4_Quantification of Cell Divisions/Sample7 Mock Colorful Cell Divisions Quantification/ColorBar max5/Bar_2.tif
- __MACOSX/Supplementary Resource Code Package/4_Quantification of Cell Divisions/Sample7 Mock Colorful Cell Divisions Quantification/ColorBar max5/._Bar_2.tif
- Supplementary Resource Code Package/4_Quantification of Cell Divisions/Sample7 Mock Colorful Cell Divisions Quantification/ColorBar max5/Bar_0.tif
- __MACOSX/Supplementary Resource Code Package/4_Quantification of Cell Divisions/Sample7 Mock Colorful Cell Divisions Quantification/ColorBar max5/._Bar_0.tif
- Supplementary Resource Code Package/4_Quantification of Cell Divisions/Sample7 Mock Colorful Cell Divisions Quantification/ColorBar max5/Bar_1.tif
- __MACOSX/Supplementary Resource Code Package/4_Quantification of Cell Divisions/Sample7 Mock Colorful Cell Divisions Quantification/ColorBar max5/._Bar_1.tif
- __MACOSX/Supplementary Resource Code Package/4_Quantification of Cell Divisions/Sample7 Mock Colorful Cell Divisions Quantification/._ColorBar max5
- Supplementary Resource Code Package/4_Quantification of Cell Divisions/Sample7 Mock Colorful Cell Divisions Quantification/sample7 Mock 0-3h cell lineage_New.xlsx
- __MACOSX/Supplementary Resource Code Package/4_Quantification of Cell Divisions/Sample7 Mock Colorful Cell Divisions Quantification/._sample7 Mock 0-3h cell lineage_New.xlsx
- Supplementary Resource Code Package/4_Quantification of Cell Divisions/Sample7 Mock Colorful Cell Divisions Quantification/CellDivisionsQuantifications_sample7_Mock_0h_18h_0h_max5.tif
- __MACOSX/Supplementary Resource Code Package/4_Quantification of Cell Divisions/Sample7 Mock Colorful Cell Divisions Quantification/._CellDivisionsQuantifications_sample7_Mock_0h_18h_0h_max5.tif
- Supplementary Resource Code Package/4_Quantification of Cell Divisions/Sample7 Mock Colorful Cell Divisions Quantification/sample7 on CFM-mock 0h_New_Ball_Label.tif
- __MACOSX/Supplementary Resource Code Package/4_Quantification of Cell Divisions/Sample7 Mock Colorful Cell Divisions Quantification/._sample7 on CFM-mock 0h_New_Ball_Label.tif
- Supplementary Resource Code Package/4_Quantification of Cell Divisions/Sample7 Mock Colorful Cell Divisions Quantification/sample7 Mock 15-18h cell lineage_New.xlsx
- __MACOSX/Supplementary Resource Code Package/4_Quantification of Cell Divisions/Sample7 Mock Colorful Cell Divisions Quantification/._sample7 Mock 15-18h cell lineage_New.xlsx
- Supplementary Resource Code Package/4_Quantification of Cell Divisions/Sample7 Mock Colorful Cell Divisions Quantification/NewCell_Divisions_ColorQuantification.m
- __MACOSX/Supplementary Resource Code Package/4_Quantification of Cell Divisions/Sample7 Mock Colorful Cell Divisions Quantification/._NewCell_Divisions_ColorQuantification.m
- Supplementary Resource Code Package/4_Quantification of Cell Divisions/Sample7 Mock Colorful Cell Divisions Quantification/CellDivisionsQuantifications_sample7_Mock_0h_18h_18h_max5.tif
- __MACOSX/Supplementary Resource Code Package/4_Quantification of Cell Divisions/Sample7 Mock Colorful Cell Divisions Quantification/._CellDivisionsQuantifications_sample7_Mock_0h_18h_18h_max5.tif
- Supplementary Resource Code Package/4_Quantification of Cell Divisions/Sample7 Mock Colorful Cell Divisions Quantification/sample7 Mock 12-15h cell lineage_New.xlsx
- __MACOSX/Supplementary Resource Code Package/4_Quantification of Cell Divisions/Sample7 Mock Colorful Cell Divisions Quantification/._sample7 Mock 12-15h cell lineage_New.xlsx
- __MACOSX/Supplementary Resource Code Package/4_Quantification of Cell Divisions/._Sample7 Mock Colorful Cell Divisions Quantification
- __MACOSX/Supplementary Resource Code Package/._4_Quantification of Cell Divisions
- Supplementary Resource Code Package/2_Colorful Cell Lineage Generation/
- Supplementary Resource Code Package/2_Colorful Cell Lineage Generation/.DS_Store
- __MACOSX/Supplementary Resource Code Package/2_Colorful Cell Lineage Generation/
- __MACOSX/Supplementary Resource Code Package/2_Colorful Cell Lineage Generation/._.DS_Store
- Supplementary Resource Code Package/2_Colorful Cell Lineage Generation/Sample2 Color Lineage/
- Supplementary Resource Code Package/2_Colorful Cell Lineage Generation/Sample2 Color Lineage/Sample2_6h_12h Lineage/
- Supplementary Resource Code Package/2_Colorful Cell Lineage Generation/Sample2 Color Lineage/Sample2_6h_12h Lineage/Get_RGB_Value.m
- __MACOSX/Supplementary Resource Code Package/2_Colorful Cell Lineage Generation/Sample2 Color Lineage/
- __MACOSX/Supplementary Resource Code Package/2_Colorful Cell Lineage Generation/Sample2 Color Lineage/Sample2_6h_12h Lineage/
- __MACOSX/Supplementary Resource Code Package/2_Colorful Cell Lineage Generation/Sample2 Color Lineage/Sample2_6h_12h Lineage/._Get_RGB_Value.m
- Supplementary Resource Code Package/2_Colorful Cell Lineage Generation/Sample2 Color Lineage/Sample2_6h_12h Lineage/Color_Map_Sample2_6h.xlsx
- __MACOSX/Supplementary Resource Code Package/2_Colorful Cell Lineage Generation/Sample2 Color Lineage/Sample2_6h_12h Lineage/._Color_Map_Sample2_6h.xlsx
- Supplementary Resource Code Package/2_Colorful Cell Lineage Generation/Sample2 Color Lineage/Sample2_6h_12h Lineage/male sample2 CFM 6-12h cell lineage.xlsx
- __MACOSX/Supplementary Resource Code Package/2_Colorful Cell Lineage Generation/Sample2 Color Lineage/Sample2_6h_12h Lineage/._male sample2 CFM 6-12h cell lineage.xlsx
- Supplementary Resource Code Package/2_Colorful Cell Lineage Generation/Sample2 Color Lineage/Sample2_6h_12h Lineage/sample2 on CFM original 6h 255_Ball_Label.tif
- __MACOSX/Supplementary Resource Code Package/2_Colorful Cell Lineage Generation/Sample2 Color Lineage/Sample2_6h_12h Lineage/._sample2 on CFM original 6h 255_Ball_Label.tif
- Supplementary Resource Code Package/2_Colorful Cell Lineage Generation/Sample2 Color Lineage/Sample2_6h_12h Lineage/sample2 on CFM original 12h 255_Ball_Label.tif
- __MACOSX/Supplementary Resource Code Package/2_Colorful Cell Lineage Generation/Sample2 Color Lineage/Sample2_6h_12h Lineage/._sample2 on CFM original 12h 255_Ball_Label.tif
- Supplementary Resource Code Package/2_Colorful Cell Lineage Generation/Sample2 Color Lineage/Sample2_6h_12h Lineage/Colorful_sample2 on CFM original 6h 255_Ball_Label.tif
- __MACOSX/Supplementary Resource Code Package/2_Colorful Cell Lineage Generation/Sample2 Color Lineage/Sample2_6h_12h Lineage/._Colorful_sample2 on CFM original 6h 255_Ball_Label.tif
- Supplementary Resource Code Package/2_Colorful Cell Lineage Generation/Sample2 Color Lineage/Sample2_6h_12h Lineage/GenerateColorfulLineage.m
- __MACOSX/Supplementary Resource Code Package/2_Colorful Cell Lineage Generation/Sample2 Color Lineage/Sample2_6h_12h Lineage/._GenerateColorfulLineage.m
- Supplementary Resource Code Package/2_Colorful Cell Lineage Generation/Sample2 Color Lineage/Sample2_6h_12h Lineage/Color_Map_Sample2_12h.xlsx
- __MACOSX/Supplementary Resource Code Package/2_Colorful Cell Lineage Generation/Sample2 Color Lineage/Sample2_6h_12h Lineage/._Color_Map_Sample2_12h.xlsx
- Supplementary Resource Code Package/2_Colorful Cell Lineage Generation/Sample2 Color Lineage/Sample2_6h_12h Lineage/Colorful_sample2 on CFM original 12h 255_Ball_Label.tif
- __MACOSX/Supplementary Resource Code Package/2_Colorful Cell Lineage Generation/Sample2 Color Lineage/Sample2_6h_12h Lineage/._Colorful_sample2 on CFM original 12h 255_Ball_Label.tif
- __MACOSX/Supplementary Resource Code Package/2_Colorful Cell Lineage Generation/Sample2 Color Lineage/._Sample2_6h_12h Lineage
- Supplementary Resource Code Package/2_Colorful Cell Lineage Generation/Sample2 Color Lineage/Sample2_30h_36h Lineage/
- Supplementary Resource Code Package/2_Colorful Cell Lineage Generation/Sample2 Color Lineage/Sample2_30h_36h Lineage/Get_RGB_Value.m
- __MACOSX/Supplementary Resource Code Package/2_Colorful Cell Lineage Generation/Sample2 Color Lineage/Sample2_30h_36h Lineage/
- __MACOSX/Supplementary Resource Code Package/2_Colorful Cell Lineage Generation/Sample2 Color Lineage/Sample2_30h_36h Lineage/._Get_RGB_Value.m
- Supplementary Resource Code Package/2_Colorful Cell Lineage Generation/Sample2 Color Lineage/Sample2_30h_36h Lineage/Colorful_sample2 on CFM original 36h 255_Ball_Label.tif
- __MACOSX/Supplementary Resource Code Package/2_Colorful Cell Lineage Generation/Sample2 Color Lineage/Sample2_30h_36h Lineage/._Colorful_sample2 on CFM original 36h 255_Ball_Label.tif
- Supplementary Resource Code Package/2_Colorful Cell Lineage Generation/Sample2 Color Lineage/Sample2_30h_36h Lineage/Colorful_sample2 on CFM original 30h 255_Ball_Label.tif
- __MACOSX/Supplementary Resource Code Package/2_Colorful Cell Lineage Generation/Sample2 Color Lineage/Sample2_30h_36h Lineage/._Colorful_sample2 on CFM original 30h 255_Ball_Label.tif
- Supplementary Resource Code Package/2_Colorful Cell Lineage Generation/Sample2 Color Lineage/Sample2_30h_36h Lineage/sample2 on CFM original 36h_Ball_Label_New.tif
- __MACOSX/Supplementary Resource Code Package/2_Colorful Cell Lineage Generation/Sample2 Color Lineage/Sample2_30h_36h Lineage/._sample2 on CFM original 36h_Ball_Label_New.tif
- Supplementary Resource Code Package/2_Colorful Cell Lineage Generation/Sample2 Color Lineage/Sample2_30h_36h Lineage/Color_Map_Sample2_30h.xlsx
- __MACOSX/Supplementary Resource Code Package/2_Colorful Cell Lineage Generation/Sample2 Color Lineage/Sample2_30h_36h Lineage/._Color_Map_Sample2_30h.xlsx
- Supplementary Resource Code Package/2_Colorful Cell Lineage Generation/Sample2 Color Lineage/Sample2_30h_36h Lineage/GenerateColorfulLineage.m
- __MACOSX/Supplementary Resource Code Package/2_Colorful Cell Lineage Generation/Sample2 Color Lineage/Sample2_30h_36h Lineage/._GenerateColorfulLineage.m
- Supplementary Resource Code Package/2_Colorful Cell Lineage Generation/Sample2 Color Lineage/Sample2_30h_36h Lineage/sample2 on CFM original 30h_Ball_Label_New.tif
- __MACOSX/Supplementary Resource Code Package/2_Colorful Cell Lineage Generation/Sample2 Color Lineage/Sample2_30h_36h Lineage/._sample2 on CFM original 30h_Ball_Label_New.tif
- Supplementary Resource Code Package/2_Colorful Cell Lineage Generation/Sample2 Color Lineage/Sample2_30h_36h Lineage/Color_Map_Sample2_36h.xlsx
- __MACOSX/Supplementary Resource Code Package/2_Colorful Cell Lineage Generation/Sample2 Color Lineage/Sample2_30h_36h Lineage/._Color_Map_Sample2_36h.xlsx
- Supplementary Resource Code Package/2_Colorful Cell Lineage Generation/Sample2 Color Lineage/Sample2_30h_36h Lineage/male sample2 CFM 30-36h cell lineage.xlsx
- __MACOSX/Supplementary Resource Code Package/2_Colorful Cell Lineage Generation/Sample2 Color Lineage/Sample2_30h_36h Lineage/._male sample2 CFM 30-36h cell lineage.xlsx
- __MACOSX/Supplementary Resource Code Package/2_Colorful Cell Lineage Generation/Sample2 Color Lineage/._Sample2_30h_36h Lineage
- Supplementary Resource Code Package/2_Colorful Cell Lineage Generation/Sample2 Color Lineage/.DS_Store
- __MACOSX/Supplementary Resource Code Package/2_Colorful Cell Lineage Generation/Sample2 Color Lineage/._.DS_Store
- Supplementary Resource Code Package/2_Colorful Cell Lineage Generation/Sample2 Color Lineage/Sample2_12h_18h Lineage/
- Supplementary Resource Code Package/2_Colorful Cell Lineage Generation/Sample2 Color Lineage/Sample2_12h_18h Lineage/Get_RGB_Value.m
- __MACOSX/Supplementary Resource Code Package/2_Colorful Cell Lineage Generation/Sample2 Color Lineage/Sample2_12h_18h Lineage/
- __MACOSX/Supplementary Resource Code Package/2_Colorful Cell Lineage Generation/Sample2 Color Lineage/Sample2_12h_18h Lineage/._Get_RGB_Value.m
- Supplementary Resource Code Package/2_Colorful Cell Lineage Generation/Sample2 Color Lineage/Sample2_12h_18h Lineage/Color_Map_Sample2_18h.xlsx
- __MACOSX/Supplementary Resource Code Package/2_Colorful Cell Lineage Generation/Sample2 Color Lineage/Sample2_12h_18h Lineage/._Color_Map_Sample2_18h.xlsx
- Supplementary Resource Code Package/2_Colorful Cell Lineage Generation/Sample2 Color Lineage/Sample2_12h_18h Lineage/sample2 on CFM original 12h 255_Ball_Label.tif
- __MACOSX/Supplementary Resource Code Package/2_Colorful Cell Lineage Generation/Sample2 Color Lineage/Sample2_12h_18h Lineage/._sample2 on CFM original 12h 255_Ball_Label.tif
- Supplementary Resource Code Package/2_Colorful Cell Lineage Generation/Sample2 Color Lineage/Sample2_12h_18h Lineage/Colorful_sample2 on CFM original 18h 255_Ball_Label.tif
- __MACOSX/Supplementary Resource Code Package/2_Colorful Cell Lineage Generation/Sample2 Color Lineage/Sample2_12h_18h Lineage/._Colorful_sample2 on CFM original 18h 255_Ball_Label.tif
- Supplementary Resource Code Package/2_Colorful Cell Lineage Generation/Sample2 Color Lineage/Sample2_12h_18h Lineage/male sample2 CFM 12-18h cell lineage.xlsx
- __MACOSX/Supplementary Resource Code Package/2_Colorful Cell Lineage Generation/Sample2 Color Lineage/Sample2_12h_18h Lineage/._male sample2 CFM 12-18h cell lineage.xlsx
- Supplementary Resource Code Package/2_Colorful Cell Lineage Generation/Sample2 Color Lineage/Sample2_12h_18h Lineage/GenerateColorfulLineage.m
- __MACOSX/Supplementary Resource Code Package/2_Colorful Cell Lineage Generation/Sample2 Color Lineage/Sample2_12h_18h Lineage/._GenerateColorfulLineage.m
- Supplementary Resource Code Package/2_Colorful Cell Lineage Generation/Sample2 Color Lineage/Sample2_12h_18h Lineage/sample2 on CFM original 18h 255_Ball_Label_New.tif
- __MACOSX/Supplementary Resource Code Package/2_Colorful Cell Lineage Generation/Sample2 Color Lineage/Sample2_12h_18h Lineage/._sample2 on CFM original 18h 255_Ball_Label_New.tif
- Supplementary Resource Code Package/2_Colorful Cell Lineage Generation/Sample2 Color Lineage/Sample2_12h_18h Lineage/Color_Map_Sample2_12h.xlsx
- __MACOSX/Supplementary Resource Code Package/2_Colorful Cell Lineage Generation/Sample2 Color Lineage/Sample2_12h_18h Lineage/._Color_Map_Sample2_12h.xlsx
- Supplementary Resource Code Package/2_Colorful Cell Lineage Generation/Sample2 Color Lineage/Sample2_12h_18h Lineage/Colorful_sample2 on CFM original 12h 255_Ball_Label.tif
- __MACOSX/Supplementary Resource Code Package/2_Colorful Cell Lineage Generation/Sample2 Color Lineage/Sample2_12h_18h Lineage/._Colorful_sample2 on CFM original 12h 255_Ball_Label.tif
- __MACOSX/Supplementary Resource Code Package/2_Colorful Cell Lineage Generation/Sample2 Color Lineage/._Sample2_12h_18h Lineage
- Supplementary Resource Code Package/2_Colorful Cell Lineage Generation/Sample2 Color Lineage/Sample2_24h_30h Lineage/
- Supplementary Resource Code Package/2_Colorful Cell Lineage Generation/Sample2 Color Lineage/Sample2_24h_30h Lineage/Colorful_sample2 on CFM original 24h 255_Ball_Label.tif
- __MACOSX/Supplementary Resource Code Package/2_Colorful Cell Lineage Generation/Sample2 Color Lineage/Sample2_24h_30h Lineage/
- __MACOSX/Supplementary Resource Code Package/2_Colorful Cell Lineage Generation/Sample2 Color Lineage/Sample2_24h_30h Lineage/._Colorful_sample2 on CFM original 24h 255_Ball_Label.tif
- Supplementary Resource Code Package/2_Colorful Cell Lineage Generation/Sample2 Color Lineage/Sample2_24h_30h Lineage/Get_RGB_Value.m
- __MACOSX/Supplementary Resource Code Package/2_Colorful Cell Lineage Generation/Sample2 Color Lineage/Sample2_24h_30h Lineage/._Get_RGB_Value.m
- Supplementary Resource Code Package/2_Colorful Cell Lineage Generation/Sample2 Color Lineage/Sample2_24h_30h Lineage/Color_Map_Sample2_24h.xlsx
- __MACOSX/Supplementary Resource Code Package/2_Colorful Cell Lineage Generation/Sample2 Color Lineage/Sample2_24h_30h Lineage/._Color_Map_Sample2_24h.xlsx
- Supplementary Resource Code Package/2_Colorful Cell Lineage Generation/Sample2 Color Lineage/Sample2_24h_30h Lineage/Colorful_sample2 on CFM original 30h 255_Ball_Label.tif
- __MACOSX/Supplementary Resource Code Package/2_Colorful Cell Lineage Generation/Sample2 Color Lineage/Sample2_24h_30h Lineage/._Colorful_sample2 on CFM original 30h 255_Ball_Label.tif
- Supplementary Resource Code Package/2_Colorful Cell Lineage Generation/Sample2 Color Lineage/Sample2_24h_30h Lineage/male sample2 CFM 24-30h cell lineage.xlsx
- __MACOSX/Supplementary Resource Code Package/2_Colorful Cell Lineage Generation/Sample2 Color Lineage/Sample2_24h_30h Lineage/._male sample2 CFM 24-30h cell lineage.xlsx
- Supplementary Resource Code Package/2_Colorful Cell Lineage Generation/Sample2 Color Lineage/Sample2_24h_30h Lineage/Color_Map_Sample2_30h.xlsx
- __MACOSX/Supplementary Resource Code Package/2_Colorful Cell Lineage Generation/Sample2 Color Lineage/Sample2_24h_30h Lineage/._Color_Map_Sample2_30h.xlsx
- Supplementary Resource Code Package/2_Colorful Cell Lineage Generation/Sample2 Color Lineage/Sample2_24h_30h Lineage/GenerateColorfulLineage.m
- __MACOSX/Supplementary Resource Code Package/2_Colorful Cell Lineage Generation/Sample2 Color Lineage/Sample2_24h_30h Lineage/._GenerateColorfulLineage.m
- Supplementary Resource Code Package/2_Colorful Cell Lineage Generation/Sample2 Color Lineage/Sample2_24h_30h Lineage/sample2 on CFM original 30h_Ball_Label_New.tif
- __MACOSX/Supplementary Resource Code Package/2_Colorful Cell Lineage Generation/Sample2 Color Lineage/Sample2_24h_30h Lineage/._sample2 on CFM original 30h_Ball_Label_New.tif
- Supplementary Resource Code Package/2_Colorful Cell Lineage Generation/Sample2 Color Lineage/Sample2_24h_30h Lineage/sample2 on CFM original 24h_Ball_Label_New.tif
- __MACOSX/Supplementary Resource Code Package/2_Colorful Cell Lineage Generation/Sample2 Color Lineage/Sample2_24h_30h Lineage/._sample2 on CFM original 24h_Ball_Label_New.tif
- __MACOSX/Supplementary Resource Code Package/2_Colorful Cell Lineage Generation/Sample2 Color Lineage/._Sample2_24h_30h Lineage
- Supplementary Resource Code Package/2_Colorful Cell Lineage Generation/Sample2 Color Lineage/Sample2_18h_24h Lineage/
- Supplementary Resource Code Package/2_Colorful Cell Lineage Generation/Sample2 Color Lineage/Sample2_18h_24h Lineage/Colorful_sample2 on CFM original 24h 255_Ball_Label.tif
- __MACOSX/Supplementary Resource Code Package/2_Colorful Cell Lineage Generation/Sample2 Color Lineage/Sample2_18h_24h Lineage/
- __MACOSX/Supplementary Resource Code Package/2_Colorful Cell Lineage Generation/Sample2 Color Lineage/Sample2_18h_24h Lineage/._Colorful_sample2 on CFM original 24h 255_Ball_Label.tif
- Supplementary Resource Code Package/2_Colorful Cell Lineage Generation/Sample2 Color Lineage/Sample2_18h_24h Lineage/Get_RGB_Value.m
- __MACOSX/Supplementary Resource Code Package/2_Colorful Cell Lineage Generation/Sample2 Color Lineage/Sample2_18h_24h Lineage/._Get_RGB_Value.m
- Supplementary Resource Code Package/2_Colorful Cell Lineage Generation/Sample2 Color Lineage/Sample2_18h_24h Lineage/Color_Map_Sample2_24h.xlsx
- __MACOSX/Supplementary Resource Code Package/2_Colorful Cell Lineage Generation/Sample2 Color Lineage/Sample2_18h_24h Lineage/._Color_Map_Sample2_24h.xlsx
- Supplementary Resource Code Package/2_Colorful Cell Lineage Generation/Sample2 Color Lineage/Sample2_18h_24h Lineage/sample2 on CFM original 24h_255_Ball_Label_New.tif
- __MACOSX/Supplementary Resource Code Package/2_Colorful Cell Lineage Generation/Sample2 Color Lineage/Sample2_18h_24h Lineage/._sample2 on CFM original 24h_255_Ball_Label_New.tif
- Supplementary Resource Code Package/2_Colorful Cell Lineage Generation/Sample2 Color Lineage/Sample2_18h_24h Lineage/male sample2 CFM 18-24h cell lineage.xlsx
- __MACOSX/Supplementary Resource Code Package/2_Colorful Cell Lineage Generation/Sample2 Color Lineage/Sample2_18h_24h Lineage/._male sample2 CFM 18-24h cell lineage.xlsx
- Supplementary Resource Code Package/2_Colorful Cell Lineage Generation/Sample2 Color Lineage/Sample2_18h_24h Lineage/Color_Map_Sample2_18h.xlsx
- __MACOSX/Supplementary Resource Code Package/2_Colorful Cell Lineage Generation/Sample2 Color Lineage/Sample2_18h_24h Lineage/._Color_Map_Sample2_18h.xlsx
- Supplementary Resource Code Package/2_Colorful Cell Lineage Generation/Sample2 Color Lineage/Sample2_18h_24h Lineage/Colorful_sample2 on CFM original 18h 255_Ball_Label.tif
- __MACOSX/Supplementary Resource Code Package/2_Colorful Cell Lineage Generation/Sample2 Color Lineage/Sample2_18h_24h Lineage/._Colorful_sample2 on CFM original 18h 255_Ball_Label.tif
- Supplementary Resource Code Package/2_Colorful Cell Lineage Generation/Sample2 Color Lineage/Sample2_18h_24h Lineage/GenerateColorfulLineage.m
- __MACOSX/Supplementary Resource Code Package/2_Colorful Cell Lineage Generation/Sample2 Color Lineage/Sample2_18h_24h Lineage/._GenerateColorfulLineage.m
- Supplementary Resource Code Package/2_Colorful Cell Lineage Generation/Sample2 Color Lineage/Sample2_18h_24h Lineage/sample2 on CFM original 18h 255_Ball_Label_New.tif
- __MACOSX/Supplementary Resource Code Package/2_Colorful Cell Lineage Generation/Sample2 Color Lineage/Sample2_18h_24h Lineage/._sample2 on CFM original 18h 255_Ball_Label_New.tif
- __MACOSX/Supplementary Resource Code Package/2_Colorful Cell Lineage Generation/Sample2 Color Lineage/._Sample2_18h_24h Lineage
- Supplementary Resource Code Package/2_Colorful Cell Lineage Generation/Sample2 Color Lineage/Sample2_Colorful Lineage Results/
- Supplementary Resource Code Package/2_Colorful Cell Lineage Generation/Sample2 Color Lineage/Sample2_Colorful Lineage Results/Colorful_sample2 on CFM original 24h 255_Ball_Label.tif
- __MACOSX/Supplementary Resource Code Package/2_Colorful Cell Lineage Generation/Sample2 Color Lineage/Sample2_Colorful Lineage Results/
- __MACOSX/Supplementary Resource Code Package/2_Colorful Cell Lineage Generation/Sample2 Color Lineage/Sample2_Colorful Lineage Results/._Colorful_sample2 on CFM original 24h 255_Ball_Label.tif
- Supplementary Resource Code Package/2_Colorful Cell Lineage Generation/Sample2 Color Lineage/Sample2_Colorful Lineage Results/Colorful_sample2 on CFM original 36h 255_Ball_Label.tif
- __MACOSX/Supplementary Resource Code Package/2_Colorful Cell Lineage Generation/Sample2 Color Lineage/Sample2_Colorful Lineage Results/._Colorful_sample2 on CFM original 36h 255_Ball_Label.tif
- Supplementary Resource Code Package/2_Colorful Cell Lineage Generation/Sample2 Color Lineage/Sample2_Colorful Lineage Results/Colorful_sample2 on CFM original 0h 255_Ball_Label.tif
- __MACOSX/Supplementary Resource Code Package/2_Colorful Cell Lineage Generation/Sample2 Color Lineage/Sample2_Colorful Lineage Results/._Colorful_sample2 on CFM original 0h 255_Ball_Label.tif
- Supplementary Resource Code Package/2_Colorful Cell Lineage Generation/Sample2 Color Lineage/Sample2_Colorful Lineage Results/Colorful_sample2 on CFM original 30h 255_Ball_Label.tif
- __MACOSX/Supplementary Resource Code Package/2_Colorful Cell Lineage Generation/Sample2 Color Lineage/Sample2_Colorful Lineage Results/._Colorful_sample2 on CFM original 30h 255_Ball_Label.tif
- Supplementary Resource Code Package/2_Colorful Cell Lineage Generation/Sample2 Color Lineage/Sample2_Colorful Lineage Results/Colorful_sample2 on CFM original 6h 255_Ball_Label.tif
- __MACOSX/Supplementary Resource Code Package/2_Colorful Cell Lineage Generation/Sample2 Color Lineage/Sample2_Colorful Lineage Results/._Colorful_sample2 on CFM original 6h 255_Ball_Label.tif
- Supplementary Resource Code Package/2_Colorful Cell Lineage Generation/Sample2 Color Lineage/Sample2_Colorful Lineage Results/Colorful_sample2 on CFM original 18h 255_Ball_Label.tif
- __MACOSX/Supplementary Resource Code Package/2_Colorful Cell Lineage Generation/Sample2 Color Lineage/Sample2_Colorful Lineage Results/._Colorful_sample2 on CFM original 18h 255_Ball_Label.tif
- Supplementary Resource Code Package/2_Colorful Cell Lineage Generation/Sample2 Color Lineage/Sample2_Colorful Lineage Results/Colorful_sample2 on CFM original 12h 255_Ball_Label.tif
- __MACOSX/Supplementary Resource Code Package/2_Colorful Cell Lineage Generation/Sample2 Color Lineage/Sample2_Colorful Lineage Results/._Colorful_sample2 on CFM original 12h 255_Ball_Label.tif
- __MACOSX/Supplementary Resource Code Package/2_Colorful Cell Lineage Generation/Sample2 Color Lineage/._Sample2_Colorful Lineage Results
- Supplementary Resource Code Package/2_Colorful Cell Lineage Generation/Sample2 Color Lineage/Sample2_0h_6h Lineage/
- Supplementary Resource Code Package/2_Colorful Cell Lineage Generation/Sample2 Color Lineage/Sample2_0h_6h Lineage/sample2 on CFM original 0h 255_Ball_Label_Edited.tif
- __MACOSX/Supplementary Resource Code Package/2_Colorful Cell Lineage Generation/Sample2 Color Lineage/Sample2_0h_6h Lineage/
- __MACOSX/Supplementary Resource Code Package/2_Colorful Cell Lineage Generation/Sample2 Color Lineage/Sample2_0h_6h Lineage/._sample2 on CFM original 0h 255_Ball_Label_Edited.tif
- Supplementary Resource Code Package/2_Colorful Cell Lineage Generation/Sample2 Color Lineage/Sample2_0h_6h Lineage/Get_RGB_Value.m
- __MACOSX/Supplementary Resource Code Package/2_Colorful Cell Lineage Generation/Sample2 Color Lineage/Sample2_0h_6h Lineage/._Get_RGB_Value.m
- Supplementary Resource Code Package/2_Colorful Cell Lineage Generation/Sample2 Color Lineage/Sample2_0h_6h Lineage/Color_Map_Sample2_6h.xlsx
- __MACOSX/Supplementary Resource Code Package/2_Colorful Cell Lineage Generation/Sample2 Color Lineage/Sample2_0h_6h Lineage/._Color_Map_Sample2_6h.xlsx
- Supplementary Resource Code Package/2_Colorful Cell Lineage Generation/Sample2 Color Lineage/Sample2_0h_6h Lineage/Colorful_sample2 on CFM original 0h 255_Ball_Label.tif
- __MACOSX/Supplementary Resource Code Package/2_Colorful Cell Lineage Generation/Sample2 Color Lineage/Sample2_0h_6h Lineage/._Colorful_sample2 on CFM original 0h 255_Ball_Label.tif
- Supplementary Resource Code Package/2_Colorful Cell Lineage Generation/Sample2 Color Lineage/Sample2_0h_6h Lineage/sample2 on CFM original 6h 255_Ball_Label_Edited.tif
- __MACOSX/Supplementary Resource Code Package/2_Colorful Cell Lineage Generation/Sample2 Color Lineage/Sample2_0h_6h Lineage/._sample2 on CFM original 6h 255_Ball_Label_Edited.tif
- Supplementary Resource Code Package/2_Colorful Cell Lineage Generation/Sample2 Color Lineage/Sample2_0h_6h Lineage/sample2 on CFM original 0h 255_Ball_Label_New.tif
- __MACOSX/Supplementary Resource Code Package/2_Colorful Cell Lineage Generation/Sample2 Color Lineage/Sample2_0h_6h Lineage/._sample2 on CFM original 0h 255_Ball_Label_New.tif
- Supplementary Resource Code Package/2_Colorful Cell Lineage Generation/Sample2 Color Lineage/Sample2_0h_6h Lineage/sample2 on CFM original 6h 255_Ball_Label.tif
- __MACOSX/Supplementary Resource Code Package/2_Colorful Cell Lineage Generation/Sample2 Color Lineage/Sample2_0h_6h Lineage/._sample2 on CFM original 6h 255_Ball_Label.tif
- Supplementary Resource Code Package/2_Colorful Cell Lineage Generation/Sample2 Color Lineage/Sample2_0h_6h Lineage/male sample2 CFM 0-6h cell lineage.xlsx
- __MACOSX/Supplementary Resource Code Package/2_Colorful Cell Lineage Generation/Sample2 Color Lineage/Sample2_0h_6h Lineage/._male sample2 CFM 0-6h cell lineage.xlsx
- Supplementary Resource Code Package/2_Colorful Cell Lineage Generation/Sample2 Color Lineage/Sample2_0h_6h Lineage/Colorful_sample2 on CFM original 6h 255_Ball_Label.tif
- __MACOSX/Supplementary Resource Code Package/2_Colorful Cell Lineage Generation/Sample2 Color Lineage/Sample2_0h_6h Lineage/._Colorful_sample2 on CFM original 6h 255_Ball_Label.tif
- Supplementary Resource Code Package/2_Colorful Cell Lineage Generation/Sample2 Color Lineage/Sample2_0h_6h Lineage/GenerateColorfulLineage.m
- __MACOSX/Supplementary Resource Code Package/2_Colorful Cell Lineage Generation/Sample2 Color Lineage/Sample2_0h_6h Lineage/._GenerateColorfulLineage.m
- Supplementary Resource Code Package/2_Colorful Cell Lineage Generation/Sample2 Color Lineage/Sample2_0h_6h Lineage/KeepTrackedNucleLabels.m
- __MACOSX/Supplementary Resource Code Package/2_Colorful Cell Lineage Generation/Sample2 Color Lineage/Sample2_0h_6h Lineage/._KeepTrackedNucleLabels.m
- Supplementary Resource Code Package/2_Colorful Cell Lineage Generation/Sample2 Color Lineage/Sample2_0h_6h Lineage/Color_Map_Sample2_0h_Revised_20250219.xlsx
- __MACOSX/Supplementary Resource Code Package/2_Colorful Cell Lineage Generation/Sample2 Color Lineage/Sample2_0h_6h Lineage/._Color_Map_Sample2_0h_Revised_20250219.xlsx
- __MACOSX/Supplementary Resource Code Package/2_Colorful Cell Lineage Generation/Sample2 Color Lineage/._Sample2_0h_6h Lineage
- __MACOSX/Supplementary Resource Code Package/2_Colorful Cell Lineage Generation/._Sample2 Color Lineage
- __MACOSX/Supplementary Resource Code Package/._2_Colorful Cell Lineage Generation
- __MACOSX/._Supplementary Resource Code Package
