# Supplementary material for: Cell division and lineage dynamics during antheridium differentiation and male gametophyte development in Ceratopteris richardii
Source: Commun Biol. 2026 Apr 30;9:911. doi: 10.1038/s42003-026-10135-w (PMC13338035; doi:10.1038/s42003-026-10135-w)
Supplement: Supplementary file 7 — Supplementary Data 5 [file 42003_2026_10135_MOESM7_ESM.zip › Supplementary Resource Code Package/3_Two Colors Cell Divisions/Sample2 0h 12h Two Colors Cell Divisions/male sample2 CFM 6-12h cell lineage.xlsx]

## Sheet: Sheet1
1	2	3	0
2	15	4	1
3	6	9	0
4	8	0	0
6	10	0	0
7	11	0	0
8	5	0	0
9	14	0	0
10	17	0	0
11	18	0	0
12	19	0	0
13	13	0	0
14	7	0	0
15	21	0	0
16	22	0	0
17	23	0	0
18	24	16	0
