# Supplementary material for: Cell division and lineage dynamics during antheridium differentiation and male gametophyte development in Ceratopteris richardii
Source: Commun Biol. 2026 Apr 30;9:911. doi: 10.1038/s42003-026-10135-w (PMC13338035; doi:10.1038/s42003-026-10135-w)
Supplement: Supplementary file 7 — Supplementary Data 5 [file 42003_2026_10135_MOESM7_ESM.zip › Supplementary Resource Code Package/3_Two Colors Cell Divisions/Sample2 0h 12h Two Colors Cell Divisions/import_tiff_stack.m]

function xyt_stack = import_tiff_stack(fname)

% returns an array with xy in first two dimensions, stack in thrid
% dimension, and multi [color] channels (if present) in fourth dimension
% NB - assumes all images in stack have same size, bit depth, and color ch.

info = imfinfo(fname);

[img_size1 img_size2 img_size3]=size(imread(fname, 1, 'Info', info));
img_type=['uint' num2str(info(1).BitDepth)];

num_images = numel(info);

xyt_stack=zeros([img_size1 img_size2 num_images img_size3], img_type);
%preallocate array of correct type and size to improve speed

for k = 1:num_images
    A = imread(fname, k, 'Info', info);
    for ch=1:size(A,3)
        xyt_stack(:,:,k,ch)=A(:,:,ch);
    end
end
