# Supplementary material for: Cell division and lineage dynamics during antheridium differentiation and male gametophyte development in Ceratopteris richardii
Source: Commun Biol. 2026 Apr 30;9:911. doi: 10.1038/s42003-026-10135-w (PMC13338035; doi:10.1038/s42003-026-10135-w)
Supplement: Supplementary file 7 — Supplementary Data 5 [file 42003_2026_10135_MOESM7_ESM.zip › Supplementary Resource Code Package/3_Two Colors Cell Divisions/Sample2 0h 12h Two Colors Cell Divisions/male sample2 CFM 0-6h cell lineage.xlsx]

## Sheet: Sheet1
2	1	0
3	3	0
4	4	6
5	7	0
6	8	0
7	2	0
8	9	0
10	13	0
11	12	0
12	18	17
13	10	11
14	14	0
15	15	16
