# Supplementary material for: Cell division and lineage dynamics during antheridium differentiation and male gametophyte development in Ceratopteris richardii
Source: Commun Biol. 2026 Apr 30;9:911. doi: 10.1038/s42003-026-10135-w (PMC13338035; doi:10.1038/s42003-026-10135-w)
Supplement: Supplementary file 7 — Supplementary Data 5 [file 42003_2026_10135_MOESM7_ESM.zip › Supplementary Resource Code Package/3_Two Colors Cell Divisions/Sample2 0h 12h Two Colors Cell Divisions/Cell_Divisions_Per_Interval_Sample2.xlsx]

## Sheet: Sheet1
2	0	1
3	0	1
4	1	0
5	0	0
6	0	0
7	0	2
8	0	0
10	0	0
11	0	0
12	1	1
13	1	0
14	0	0
15	1	0
