# Supplementary material for: Cell division and lineage dynamics during antheridium differentiation and male gametophyte development in Ceratopteris richardii
Source: Commun Biol. 2026 Apr 30;9:911. doi: 10.1038/s42003-026-10135-w (PMC13338035; doi:10.1038/s42003-026-10135-w)
Supplement: Supplementary file 7 — Supplementary Data 5 [file 42003_2026_10135_MOESM7_ESM.zip › Supplementary Resource Code Package/1_Nuclei Detection and Corrections/Sample2_30h/Get_RGB_Value.m]

function c = Get_RGB_Value(v,vmin, vmax)
% Return a RGB color value given a scalar v in the range [vmin,vmax].

c = zeros(1,3); 
dv = vmax - vmin; 
if v <= vmin
    c = [0, 0, 1];
elseif v <= vmin + 0.25 * dv 
    c = [0, 4 * (v - vmin) / dv, 1];
elseif v <= vmin + 0.5 * dv
    c = [0, 1,  1 + 4 * (vmin + 0.25 * dv - v) / dv];
elseif v <= vmin + 0.75 * dv
    c = [4 * (v - vmin - 0.5 * dv) / dv, 1, 0];
elseif v < vmax
    c = [1, 1 + 4 * (vmin + 0.75 * dv - v) / dv, 0];
else
    c = [1, 0, 0];
end    
