# Supplementary material for: Cell division and lineage dynamics during antheridium differentiation and male gametophyte development in Ceratopteris richardii
Source: Commun Biol. 2026 Apr 30;9:911. doi: 10.1038/s42003-026-10135-w (PMC13338035; doi:10.1038/s42003-026-10135-w)
Supplement: Supplementary file 7 — Supplementary Data 5 [file 42003_2026_10135_MOESM7_ESM.zip › Supplementary Resource Code Package/1_Nuclei Detection and Corrections/Sample2_30h/BallNucleiDeletion.m]

% This code can delete nuclei in ball labels file.
% By An Yan. 2025/07/13.
clear;
close;
clc;

% Read the original label stack file.
L_Origin = import_tiff_stack('sample2 on CFM original 30h 255_Ball_Label.tif');
L_New = L_Origin;
number_slices = size(L_Origin,3);

% Read Info for deletion nuclei label.
number_deletion_nuclei = 3;
Deletion_Label = [6, 14, 28];

for p = 1:number_deletion_nuclei
    for k = 1:number_slices
        for i = 1:700
            for j = 1:700
                if L_New(i,j,k) == Deletion_Label(p)
                    L_New(i,j,k) = 0;
                end
            end
        end
    end
end
         
% Export New Label Stack.
L_New = uint16(L_New);
imwrite(L_New(:,:,1),'sample2 on CFM original 30h 255_Ball_Label_DeletionNuclei.tif');
for k = 2:number_slices
    imwrite(L_New(:,:,k),'sample2 on CFM original 30h 255_Ball_Label_DeletionNuclei.tif','WriteMode','append'); 
end
