# Supplementary material for: Cell division and lineage dynamics during antheridium differentiation and male gametophyte development in Ceratopteris richardii
Source: Commun Biol. 2026 Apr 30;9:911. doi: 10.1038/s42003-026-10135-w (PMC13338035; doi:10.1038/s42003-026-10135-w)
Supplement: Supplementary file 7 — Supplementary Data 5 [file 42003_2026_10135_MOESM7_ESM.zip › Supplementary Resource Code Package/1_Nuclei Detection and Corrections/Sample2_30h/ManualNucleiDetection.m]

% This code fit 3D spheres to manual nuclei detection seeds.
% By An Yan. 2025/07/13.

% Read the original image stack file.
Stack_Origin = import_tiff_stack('sample2 on CFM original 30h 255.tif');
image_rows = size(Stack_Origin,1);
image_cols = size(Stack_Origin,2);
number_slices = size(Stack_Origin,3);
pixel_size = 0.25;
pixel_depth = 1;
equal_number_slices = round(number_slices*pixel_depth/pixel_size);

% Generate Binary Image Stack.
BW_Stack = zeros(image_rows,image_cols,number_slices);
BW_Stack(Stack_Origin==255) = 255;
BW_Stack = uint8(BW_Stack);
imwrite(BW_Stack(:,:,1),'sample2 on CFM original 30h 255_BW.tif');
for k = 2:number_slices
    imwrite(BW_Stack(:,:,k),'sample2 on CFM original 30h 255_BW.tif','WriteMode','append'); 
end

% Generate Label Matrix.
CC_26 = bwconncomp(BW_Stack,26);
Label_Stack = labelmatrix(CC_26);
Label_Stack = uint16(Label_Stack);
imwrite(Label_Stack(:,:,1),'sample2 on CFM original 30h 255_Label.tif');
for k = 2:number_slices
    imwrite(Label_Stack(:,:,k),'sample2 on CFM original 30h 255_Label.tif','WriteMode','append'); 
end

% Generate Sphere Label Matrix. r = 2 um.
Equal_Label_Stack = zeros(image_rows,image_cols,equal_number_slices);
for k = 1:number_slices
    for i = 1:image_rows
        for j = 1:image_cols
            if Label_Stack(i,j,k) > 0
                Equal_Label_Stack(i,j,round(k*pixel_depth/pixel_size)) = Label_Stack(i,j,k);
            end
        end
    end
end

Equal_Ball_Label = zeros(image_rows,image_cols,equal_number_slices);
r = 2;
for p = 1:max(Label_Stack(:))
    S_x = 0;
    S_y = 0;
    S_z = 0;
    n = 0;
    for k = 1:equal_number_slices
        for i = 1:image_rows
            for j = 1:image_cols
                if Equal_Label_Stack(i,j,k) == p
                    n = n+1;
                    S_x = S_x+i;
                    S_y = S_y+j;
                    S_z = S_z+k;
                end
            end
        end
    end
    x = round(S_x/n);
    y = round(S_y/n);
    z = round(S_z/n);
    
    for k = 1:equal_number_slices
        for i = 1:image_rows
            for j = 1:image_cols
                d = sqrt((i-x)^2+(j-y)^2+(k-z)^2)*pixel_size;
                if d <= r
                    Equal_Ball_Label(i,j,k) = p;
                end
            end
        end
    end
end

Equal_Ball_Label = uint16(Equal_Ball_Label);
imwrite(Equal_Ball_Label(:,:,1),'sample2 on CFM original 30h 255_Ball_Label.tif');
for k = 2:equal_number_slices
    imwrite(Equal_Ball_Label(:,:,k),'sample2 on CFM original 30h 255_Ball_Label.tif','WriteMode','append'); 
end

% Export the Detection results as Colorful Nuclei.
% First, Generate Color Map.
color_number = max(Equal_Ball_Label(:)) + 1;
color_map_array = zeros(color_number, 3);
color_map_array(1,:) = [0,0,0];   % 0 means background.
for i = 2:color_number
    color_map_array(i,:) = Get_RGB_Value(rand,0,1);   % Generate random color for each cells.
end

% Second, Generate Colorful Nuclei Images.
RGB = zeros(image_rows,image_cols,3,equal_number_slices);
RGB(:,:,:,1) = ind2rgb(Equal_Ball_Label(:,:,1),color_map_array);
imwrite(RGB(:,:,:,1),'sample2 on CFM original 30h 255_Ball_Colorful.tif','Colorspace','rgb');
for k = 2:equal_number_slices
    RGB (:,:,:,k) = ind2rgb(Equal_Ball_Label(:,:,k),color_map_array);
    imwrite(RGB(:,:,:,k),'sample2 on CFM original 30h 255_Ball_Colorful.tif','Colorspace','rgb','WriteMode','append'); 
end
