# Supplementary material for: Cell division and lineage dynamics during antheridium differentiation and male gametophyte development in Ceratopteris richardii
Source: Commun Biol. 2026 Apr 30;9:911. doi: 10.1038/s42003-026-10135-w (PMC13338035; doi:10.1038/s42003-026-10135-w)
Supplement: Supplementary file 7 — Supplementary Data 5 [file 42003_2026_10135_MOESM7_ESM.zip › Supplementary Resource Code Package/1_Nuclei Detection and Corrections/Sample2_30h/BallNucleiAddition.m]

% This code can add new nuclei into ball labels file.
% By An Yan. 2025/07/13.
clear;
close;
clc;

% Read the original label stack file.
L_Origin = import_tiff_stack('sample2 on CFM original 30h 255_Ball_Label_DeletionNuclei.tif');
L_New = L_Origin;
image_rows = size(L_Origin,1);
image_cols = size(L_Origin,2);
number_slices = size(L_Origin,3);
r = 2;
pixel_size = 0.25;

% Read Info for adding new nuclei.
number_new_nuclei = 1;
new_nuclei_centers = [295, 266, 115];

% Generate New Ball Label Stack.
for p = 1:number_new_nuclei
    x = new_nuclei_centers(p,1);
    y = new_nuclei_centers(p,2);
    z = new_nuclei_centers(p,3);
    New_Label = 1000+p;
    
    for k = 1:number_slices
        for i = 1:700
            for j = 1:700
                d = sqrt((i-x)^2+(j-y)^2+(k-z)^2)*pixel_size;
                if d <= r
                    L_New(i,j,k) = New_Label;
                end
            end
        end
    end
end

% Export New Label Stack.
L_New = uint16(L_New);
imwrite(L_New(:,:,1),'sample2 on CFM original 30h_New_Ball_Label.tif');
for k = 2:number_slices
    imwrite(L_New(:,:,k),'sample2 on CFM original 30h_New_Ball_Label.tif','WriteMode','append'); 
end

% Export the results as Colorful Nuclei.
% First, Generate Color Map.
color_number = max(L_New(:)) + 1;
color_map_array = zeros(color_number, 3);
color_map_array(1,:) = [0,0,0];   % 0 means background.
for i = 2:color_number
    color_map_array(i,:) = Get_RGB_Value(rand,0,1);   % Generate random color for each cells.
end

% Second, Generate Colorful Detection Images.
RGB = zeros(image_rows,image_cols,3,number_slices);
RGB(:,:,:,1) = ind2rgb(L_New(:,:,1),color_map_array);
imwrite(RGB(:,:,:,1),'sample2 on CFM original 30h_New_Ball_Colorful.tif','Colorspace','rgb');
for k = 2:number_slices
    RGB (:,:,:,k) = ind2rgb(L_New(:,:,k),color_map_array);
    imwrite(RGB(:,:,:,k),'sample2 on CFM original 30h_New_Ball_Colorful.tif','Colorspace','rgb','WriteMode','append'); 
end
