# Supplementary material for: Cell division and lineage dynamics during antheridium differentiation and male gametophyte development in Ceratopteris richardii
Source: Commun Biol. 2026 Apr 30;9:911. doi: 10.1038/s42003-026-10135-w (PMC13338035; doi:10.1038/s42003-026-10135-w)
Supplement: Supplementary file 7 — Supplementary Data 5 [file 42003_2026_10135_MOESM7_ESM.zip › Supplementary Resource Code Package/Readme.txt]

This package includes codes examples for the paper "Cell division and lineage dynamics during antheridium differentiation and male gametophyte development in Ceratopteris" by Yang et al.. 
The Matlab codes are developed by An Yan. The codes are compatible with Matlab 2019a and later versions.

The first folder "1_Nuclei Detection and Corrections" includes codes for generating nuclei labels based on manual detection. The Matlab script "ManualNucleiDetection.m" generates sphere labels for nuclei based on manual detection seeds. The Matlab script "BallNucleiDeletion.m" removes incorrectly identified nuclei. The Matlab script "BallNucleiAddition.m" adds new 3D nuclei at specified xyz positions in cases nuclei were missed during manual detection.

The second folder "2_Colorful Cell Lineage Generation" includes codes for generating the colorful lineage files for 3D nuclei lineage tracking.The Matlab script "GenerateColorfulLineage.m" is used for the colorful lineage files generation. Different colors were assigned to the founding nuclei at the initial time point. In following time points, nuclei descended from the same founding nuclei were assigned the same color, enabling lineage tracking.

The third folder "3_Two Colors Cell Divisions" inclueds codes for generating images stacks representing dividing vs. non-dividing nuclei using two colors. Using the Matlab script "NewCell_Divisions_ColorMap_3D_TwoColors.m", the dividing nuclei are colored mangenta, and the non-dividing nuclei are colored green.

The final folder "4_Quantification of Cell Divisions" includes codes for quantification of cell divisions. The Matlab script "NewCell_Divisions_ColorQuantification.m" quantitatively represents the number of cell division events during specified time intervals using a six-color scale indicating 0 to 5 cell divisions.
