# Supplementary material for: Cell division and lineage dynamics during antheridium differentiation and male gametophyte development in Ceratopteris richardii
Source: Commun Biol. 2026 Apr 30;9:911. doi: 10.1038/s42003-026-10135-w (PMC13338035; doi:10.1038/s42003-026-10135-w)
Supplement: Supplementary file 7 — Supplementary Data 5 [file 42003_2026_10135_MOESM7_ESM.zip › Supplementary Resource Code Package/4_Quantification of Cell Divisions/Sample7 Mock Colorful Cell Divisions Quantification/Cell_Divisions_Total_0h_18h_Sample7.xlsx]

## Sheet: Sheet1
3	1
2	1
9	1
1	1
4	5
7	2
13	0
17	3
5	0
6	0
11	0
15	2
12	0
14	1
18	4
10	0
20	0
19	0
16	2
