# Supplementary material for: Cell division and lineage dynamics during antheridium differentiation and male gametophyte development in Ceratopteris richardii
Source: Commun Biol. 2026 Apr 30;9:911. doi: 10.1038/s42003-026-10135-w (PMC13338035; doi:10.1038/s42003-026-10135-w)
Supplement: Supplementary file 7 — Supplementary Data 5 [file 42003_2026_10135_MOESM7_ESM.zip › Supplementary Resource Code Package/4_Quantification of Cell Divisions/Sample7 Mock Colorful Cell Divisions Quantification/Cell_Divisions_Per_Interval_Sample7.xlsx]

## Sheet: Sheet1
3	0	0	0	0	1	0
2	0	1	0	0	0	0
9	0	0	1	0	0	0
1	0	0	1	0	0	0
4	1	0	0	2	0	2
7	0	0	0	1	1	0
13	0	0	0	0	0	0
17	1	0	0	0	1	1
5	0	0	0	0	0	0
6	0	0	0	0	0	0
11	0	0	0	0	0	0
15	0	0	1	0	0	1
12	0	0	0	0	0	0
14	0	1	0	0	0	0
18	0	2	0	2	0	0
10	0	0	0	0	0	0
20	0	0	0	0	0	0
19	0	0	0	0	0	0
16	0	1	0	1	0	0
