# Supplementary material for: Cell division and lineage dynamics during antheridium differentiation and male gametophyte development in Ceratopteris richardii
Source: Commun Biol. 2026 Apr 30;9:911. doi: 10.1038/s42003-026-10135-w (PMC13338035; doi:10.1038/s42003-026-10135-w)
Supplement: Supplementary file 7 — Supplementary Data 5 [file 42003_2026_10135_MOESM7_ESM.zip › Supplementary Resource Code Package/4_Quantification of Cell Divisions/Sample7 Mock Colorful Cell Divisions Quantification/sample7 Mock 9-12h cell lineage_New.xlsx]

## Sheet: Sheet1
4	9	0
8	14	0
10	15	0
6	8	0
5	7	0
2	5	0
3	6	0
9	10	11
1	3	1005
13	16	19
17	27	0
20	21	0
18	22	0
16	20	0
22	29	0
15	28	0
26	31	0
24	26	0
21	25	0
12	13	0
11	12	0
27	35	30
23	18	0
7	1	2
16	20	0
19	24	0
28	1001	0
29	33	34
25	32	0
14	17	0
