# Supplementary material for: Cell division and lineage dynamics during antheridium differentiation and male gametophyte development in Ceratopteris richardii
Source: Commun Biol. 2026 Apr 30;9:911. doi: 10.1038/s42003-026-10135-w (PMC13338035; doi:10.1038/s42003-026-10135-w)
Supplement: Supplementary file 7 — Supplementary Data 5 [file 42003_2026_10135_MOESM7_ESM.zip › Supplementary Resource Code Package/4_Quantification of Cell Divisions/Sample7 Mock Colorful Cell Divisions Quantification/sample7 Mock 3-6h cell lineage_New.xlsx]

## Sheet: Sheet1
5	5	0	0
3	3	7	0
6	8	0	0
2	2	0	0
7	10	0	0
1	1	0	0
13	14	0	0
22	20	0	0
10	13	0	0
8	6	0	0
11	15	0	0
17	16	0	0
16	24	25	4
21	21	0	0
14	19	0	0
23	17	18	0
12	11	0	0
15	12	0	0
25	26	0	0
24	23	0	0
20	22	9	0
