# Supplementary material for: Cell division and lineage dynamics during antheridium differentiation and male gametophyte development in Ceratopteris richardii
Source: Commun Biol. 2026 Apr 30;9:911. doi: 10.1038/s42003-026-10135-w (PMC13338035; doi:10.1038/s42003-026-10135-w)
Supplement: Supplementary file 7 — Supplementary Data 5 [file 42003_2026_10135_MOESM7_ESM.zip › Supplementary Resource Code Package/4_Quantification of Cell Divisions/Sample7 Mock Colorful Cell Divisions Quantification/sample7 Mock 6-9h cell lineage_New.xlsx]

## Sheet: Sheet1
1	1	0
2	2	3
3	5	0
4	7	0
5	4	0
6	11	0
7	6	0
8	8	10
9	14	0
10	9	0
11	21	0
12	26	24
13	12	0
14	13	0
15	22	0
16	15	0
17	20	0
18	18	0
19	16	0
20	17	0
21	19	0
22	29	0
23	25	0
24	23	0
25	27	0
26	28	0
