# Supplementary material for: Cell division and lineage dynamics during antheridium differentiation and male gametophyte development in Ceratopteris richardii
Source: Commun Biol. 2026 Apr 30;9:911. doi: 10.1038/s42003-026-10135-w (PMC13338035; doi:10.1038/s42003-026-10135-w)
Supplement: Supplementary file 7 — Supplementary Data 5 [file 42003_2026_10135_MOESM7_ESM.zip › Supplementary Resource Code Package/4_Quantification of Cell Divisions/Sample7 Mock Colorful Cell Divisions Quantification/sample7 Mock 0-3h cell lineage_New.xlsx]

## Sheet: Sheet1
3	5	0
2	3	0
9	6	0
1	2	0
4	7	1
7	13	0
13	22	0
17	11	17
5	10	0
6	8	0
11	12	0
15	15	0
12	14	0
14	23	0
18	16	0
10	21	0
20	25	0
19	24	0
16	20	0
