# Supplementary material for: Cell division and lineage dynamics during antheridium differentiation and male gametophyte development in Ceratopteris richardii
Source: Commun Biol. 2026 Apr 30;9:911. doi: 10.1038/s42003-026-10135-w (PMC13338035; doi:10.1038/s42003-026-10135-w)
Supplement: Supplementary file 7 — Supplementary Data 5 [file 42003_2026_10135_MOESM7_ESM.zip › Supplementary Resource Code Package/4_Quantification of Cell Divisions/Sample7 Mock Colorful Cell Divisions Quantification/sample7 Mock 15-18h cell lineage_New.xlsx]

## Sheet: Sheet1
2	1006	0
3	1005	0
5	2	0
6	1	0
7	3	0
8	8	0
9	35	0
10	4	0
11	6	0
12	1001	0
13	10	0
14	11	0
15	9	0
16	5	16
17	20	0
18	7	17
19	21	0
20	22	0
21	24	26
22	14	0
23	15	0
24	12	0
25	27	0
26	23	0
27	19	0
28	25	0
29	31	0
30	36	13
31	28	0
32	29	0
33	30	0
34	18	0
35	37	0
36	32	0
37	33	0
38	34	0
39	39	0
1001	38	0
4	1002	0
