# Supplementary material for: Cell division and lineage dynamics during antheridium differentiation and male gametophyte development in Ceratopteris richardii
Source: Commun Biol. 2026 Apr 30;9:911. doi: 10.1038/s42003-026-10135-w (PMC13338035; doi:10.1038/s42003-026-10135-w)
Supplement: Supplementary file 7 — Supplementary Data 5 [file 42003_2026_10135_MOESM7_ESM.zip › Supplementary Resource Code Package/4_Quantification of Cell Divisions/Sample7 Mock Colorful Cell Divisions Quantification/NewCell_Divisions_ColorQuantification.m]

% This code can generate cell divisions colorful quantification map.
% By An Yan. 2025/07/13.

% Prepare for running.
clear;
close;
clc;

% Initialize the cell divisions info and lineage info.
time_points = 7;                         % Specify how many time points for the division colors. Modify.
Lineage_Data = xlsread('sample7 Mock 0-3h cell lineage_New.xlsx');        % Read first lineage file. Modify.
number_initials = size(Lineage_Data,1);
cell_lineage_progression = zeros(time_points,10,number_initials);
cell_lineage_divisions = zeros(time_points,number_initials);
cell_division_timeinterval = zeros(number_initials,time_points);
cell_division_timeinterval(:,1) = Lineage_Data(:,1);
cell_division_total = zeros(number_initials,2);
cell_division_total(:,1) = Lineage_Data(:,1);

% Calculate the lineage progression and cell divisions by each cell.
for k = 1:number_initials
    k
    Lineage_Data = xlsread('sample7 Mock 0-3h cell lineage_New.xlsx');    % Read first lineage file again. Modify.
    cell_lineage_progression(1,1,k) = Lineage_Data(k,1);
    
    for i = 2:time_points
        m = 0;
        n = 0;
        for j = 1:size(Lineage_Data,1)
            if any(Lineage_Data(j,1) == cell_lineage_progression(i-1,:,k))
                m = m+1;
                cell_lineage_progression(i,m,k) = Lineage_Data(j,2);
                
                if size(Lineage_Data,2) == 3
                    if Lineage_Data(j,3) > 0
                        m = m+1;
                        cell_lineage_progression(i,m,k) = Lineage_Data(j,3);
                        n = n+1;   % New Cell Division.
                    end
                end
                
                if size(Lineage_Data,2) == 4
                    if Lineage_Data(j,3) > 0
                        m = m+1;
                        cell_lineage_progression(i,m,k) = Lineage_Data(j,3);
                        n = n+1;
                    end
                    
                    if Lineage_Data(j,4) > 0
                        m = m+1;
                        cell_lineage_progression(i,m,k) = Lineage_Data(j,4);
                        n = n+1;
                    end
                end
            end   
        end
        
        cell_division_timeinterval(k,i) = n;    % Store Cell Divisions Info.
        
        if i < time_points
            Lineage_Data = xlsread(['sample7 Mock ',num2str(i*3-3),'-',num2str(i*3),'h cell lineage_New.xlsx']);    % Read next lineage file. Modify.
        end
         
    end   
    
    cell_division_total(k,2) = sum(cell_division_timeinterval(k,2:time_points));
    
end

% Save cell divisions info.
xlswrite('Cell_Divisions_Per_Interval_Sample7.xlsx',cell_division_timeinterval);  % Modify datafile name.
xlswrite('Cell_Divisions_Total_0h_18h_Sample7.xlsx',cell_division_total);         % Modify datafile name.

% Plot cell division numbers onto start and end images.

% Plot cell division numbers onto start image.
ImageSize = 816;
NumberImages_1 = 388;
NumberImages_2 = 352;

L1 = import_tiff_stack('sample7 on CFM-mock 0h_New_Ball_Label.tif');        % Read Starting Label Image. Modify.
L1 = uint16(L1);
color_number_1 = max(L1(:))+1;
color_map_array_1 = zeros(color_number_1,3);
for i = 1:number_initials
    color_map_array_1(cell_division_total(i,1)+1,:) = Get_RGB_Value(cell_division_total(i,2),0,5);    % Color dividing cells by Division Numbers. Max is 5.
end

rgb_stack1 = zeros(ImageSize,ImageSize,3,NumberImages_1);
rgb_stack1(:,:,:,1) = ind2rgb(L1(:,:,1),color_map_array_1);
imwrite(rgb_stack1(:,:,:,1),'CellDivisionsQuantifications_sample7_Mock_0h_18h_0h_max5.tif','Colorspace','rgb');
for k = 2:NumberImages_1
    rgb_stack1(:,:,:,k) = ind2rgb(L1(:,:,k),color_map_array_1); 
    imwrite(rgb_stack1(:,:,:,k),'CellDivisionsQuantifications_sample7_Mock_0h_18h_0h_max5.tif','Colorspace','rgb','WriteMode','append'); 
end


% Plot cell division numbers onto end image.
L2 = import_tiff_stack('sample7 on CFM-mock 18h_New_Ball_Label.tif');        % Read End Label Image. Modify.
L2 = uint16(L2);
color_number_2 = max(L2(:))+1;
color_map_array_2 = zeros(color_number_2,3);
for i = 1:number_initials
    for j = 2:color_number_2
        if any((j-1) == cell_lineage_progression(time_points,:,i))
            color_map_array_2(j,:) = color_map_array_1(cell_lineage_progression(1,1,i)+1,:);
        end
    end
end

rgb_stack2 = zeros(ImageSize,ImageSize,3,NumberImages_2);
rgb_stack2(:,:,:,1) = ind2rgb(L2(:,:,1),color_map_array_2);
imwrite(rgb_stack2(:,:,:,1),'CellDivisionsQuantifications_sample7_Mock_0h_18h_18h_max5.tif','Colorspace','rgb');
for k = 2:NumberImages_2
    rgb_stack2(:,:,:,k) = ind2rgb(L2(:,:,k),color_map_array_2); 
    imwrite(rgb_stack2(:,:,:,k),'CellDivisionsQuantifications_sample7_Mock_0h_18h_18h_max5.tif','Colorspace','rgb','WriteMode','append'); 
end
