# Supplementary material for: Cell division and lineage dynamics during antheridium differentiation and male gametophyte development in Ceratopteris richardii
Source: Commun Biol. 2026 Apr 30;9:911. doi: 10.1038/s42003-026-10135-w (PMC13338035; doi:10.1038/s42003-026-10135-w)
Supplement: Supplementary file 7 — Supplementary Data 5 [file 42003_2026_10135_MOESM7_ESM.zip › Supplementary Resource Code Package/4_Quantification of Cell Divisions/Sample7 Mock Colorful Cell Divisions Quantification/sample7 Mock 12-15h cell lineage_New.xlsx]

## Sheet: Sheet1
1005	2	0
3	3	0
2	4	0
9	5	8
4	6	0
8	7	0
5	10	0
6	11	0
7	12	0
14	13	0
15	14	0
1	15	0
10	16	0
12	17	0
11	18	0
13	19	0
20	20	0
28	21	0
29	22	23
17	24	0
24	25	0
21	26	0
19	27	9
22	28	0
25	29	0
26	30	0
18	31	0
30	32	0
32	33	0
16	34	0
31	35	0
1001	36	0
33	37	0
34	38	0
35	39	0
27	1001	0
