# Supplementary material for: Cell division and lineage dynamics during antheridium differentiation and male gametophyte development in Ceratopteris richardii
Source: Commun Biol. 2026 Apr 30;9:911. doi: 10.1038/s42003-026-10135-w (PMC13338035; doi:10.1038/s42003-026-10135-w)
Supplement: Supplementary file 7 — Supplementary Data 5 [file 42003_2026_10135_MOESM7_ESM.zip › Supplementary Resource Code Package/2_Colorful Cell Lineage Generation/Sample2 Color Lineage/Sample2_6h_12h Lineage/GenerateColorfulLineage.m]

% This code generates colorful nulcei lineage.
% By An Yan. 2025/07/13.

% Prepare for running.
clear;
close;
clc;

% Read the nuclei label results. 
NumberImages_1 = 196;
NumberImages_2 = 223;
ImageSize = 512;
L1 = zeros(ImageSize,ImageSize,NumberImages_1);
L2 = zeros(ImageSize,ImageSize,NumberImages_2);

FileTif_1 = 'sample2 on CFM original 6h 255_Ball_Label.tif';            
for k = 1:NumberImages_1
   L1(:,:,k)=imread(FileTif_1,'Index',k);   
end
L1 = uint16(L1);  

FileTif_2 = 'sample2 on CFM original 12h 255_Ball_Label.tif';     
for k = 1:NumberImages_2
   L2(:,:,k)=imread(FileTif_2,'Index',k);  
end
L2 = uint16(L2);  


% Read Lineage Information.
Lineage_Data = xlsread('male sample2 CFM 6-12h cell lineage.xlsx');
n_pairs = size(Lineage_Data,1);

% Generate color map array based on before image stack.
color_number1 = max(L1(:))+1;
color_number2 = max(L2(:))+1;
color_map_array1 = xlsread('Color_Map_Sample2_6h.xlsx');
color_map_array2 = zeros(color_number2,3);

for i = 1:n_pairs
    color_map_array2(Lineage_Data(i,2)+1,:) = color_map_array1(Lineage_Data(i,1)+1,:);
    if Lineage_Data(i,3)>0
        color_map_array2(Lineage_Data(i,3)+1,:) = color_map_array1(Lineage_Data(i,1)+1,:);
    end
    
    if Lineage_Data(i,4)>0
        color_map_array2(Lineage_Data(i,4)+1,:) = color_map_array1(Lineage_Data(i,1)+1,:);
    end
    
end

xlswrite('Color_Map_Sample2_12h.xlsx',color_map_array2);

% Save color nuclei results showing lineage using same color.
rgb_stack1 = zeros(ImageSize,ImageSize,3,NumberImages_1);
rgb_stack1(:,:,:,1) = ind2rgb(L1(:,:,1),color_map_array1);
imwrite(rgb_stack1(:,:,:,1),'Colorful_sample2 on CFM original 6h 255_Ball_Label.tif','Colorspace','rgb');
for k = 2:NumberImages_1
    rgb_stack1(:,:,:,k) = ind2rgb(L1(:,:,k),color_map_array1); 
    imwrite(rgb_stack1(:,:,:,k),'Colorful_sample2 on CFM original 6h 255_Ball_Label.tif','Colorspace','rgb','WriteMode','append'); 
end

rgb_stack2 = zeros(ImageSize,ImageSize,3,NumberImages_2);
rgb_stack2(:,:,:,1) = ind2rgb(L2(:,:,1),color_map_array2);
imwrite(rgb_stack2(:,:,:,1),'Colorful_sample2 on CFM original 12h 255_Ball_Label.tif','Colorspace','rgb');
for k = 2:NumberImages_2
    rgb_stack2(:,:,:,k) = ind2rgb(L2(:,:,k),color_map_array2); 
    imwrite(rgb_stack2(:,:,:,k),'Colorful_sample2 on CFM original 12h 255_Ball_Label.tif','Colorspace','rgb','WriteMode','append'); 
end
