# Supplementary material for: Cell division and lineage dynamics during antheridium differentiation and male gametophyte development in Ceratopteris richardii
Source: Commun Biol. 2026 Apr 30;9:911. doi: 10.1038/s42003-026-10135-w (PMC13338035; doi:10.1038/s42003-026-10135-w)
Supplement: Supplementary file 7 — Supplementary Data 5 [file 42003_2026_10135_MOESM7_ESM.zip › Supplementary Resource Code Package/2_Colorful Cell Lineage Generation/Sample2 Color Lineage/Sample2_30h_36h Lineage/male sample2 CFM 30-36h cell lineage.xlsx]

## Sheet: Sheet1
1	2	0
2	3	0
3	4	0
4	1	0
5	1001	0
7	5	6
8	7	0
9	12	0
10	8	0
11	24	25
15	9	0
16	23	0
17	10	11
18	31	0
19	13	0
20	16	0
21	26	0
22	32	0
23	28	0
24	40	0
25	34	0
26	39	0
27	42	0
29	22	0
30	29	1002
31	36	37
32	21	18
33	43	1004
34	19	20
35	27	0
36	35	0
37	30	0
38	47	0
39	1003	41
40	33	0
41	49	0
42	44	0
43	46	0
44	51	48
47	45	0
1001	15	17
