# Supplementary material for: Cell division and lineage dynamics during antheridium differentiation and male gametophyte development in Ceratopteris richardii
Source: Commun Biol. 2026 Apr 30;9:911. doi: 10.1038/s42003-026-10135-w (PMC13338035; doi:10.1038/s42003-026-10135-w)
Supplement: Supplementary file 7 — Supplementary Data 5 [file 42003_2026_10135_MOESM7_ESM.zip › Supplementary Resource Code Package/2_Colorful Cell Lineage Generation/Sample2 Color Lineage/Sample2_12h_18h Lineage/Color_Map_Sample2_18h.xlsx]

## Sheet: Sheet1
0	0	0
1	0.831171	0
1	0.831171	0
0	0	0
1	0	1
1	0	1
0	0.567545	1
1	0.16203	0
0	1	0.312955
0	1	0.312955
0	0	1
0	0	1
0	0.567545	1
1	0.831171	0
1	0.337058	0
1	0.831171	0
1	0.831171	0
1	0.16203	0
0	0	1
0	0	1
0	0	0
0	1	0
0	0.142847	1
0	0	0
0	0	1
0	0	1
0	0	1
0	0	1
1	0	1
1	0	1
