# Supplementary material for: Cell division and lineage dynamics during antheridium differentiation and male gametophyte development in Ceratopteris richardii
Source: Commun Biol. 2026 Apr 30;9:911. doi: 10.1038/s42003-026-10135-w (PMC13338035; doi:10.1038/s42003-026-10135-w)
Supplement: Supplementary file 7 — Supplementary Data 5 [file 42003_2026_10135_MOESM7_ESM.zip › Supplementary Resource Code Package/2_Colorful Cell Lineage Generation/Sample2 Color Lineage/Sample2_12h_18h Lineage/male sample2 CFM 12-18h cell lineage.xlsx]

## Sheet: Sheet1
1	1	0
2	10	0
3	26	11
4	13	2
5	14	0
6	4	0
7	21	0
8	12	0
9	5	0
10	6	0
11	8	9
13	16	0
14	17	7
15	15	0
16	24	0
17	18	0
18	19	0
19	22	0
21	29	0
22	28	0
23	27	0
24	25	0
