# Supplementary material for: Cell division and lineage dynamics during antheridium differentiation and male gametophyte development in Ceratopteris richardii
Source: Commun Biol. 2026 Apr 30;9:911. doi: 10.1038/s42003-026-10135-w (PMC13338035; doi:10.1038/s42003-026-10135-w)
Supplement: Supplementary file 7 — Supplementary Data 5 [file 42003_2026_10135_MOESM7_ESM.zip › Supplementary Resource Code Package/2_Colorful Cell Lineage Generation/Sample2 Color Lineage/Sample2_24h_30h Lineage/male sample2 CFM 24-30h cell lineage.xlsx]

## Sheet: Sheet1
1	1	0
2	2	0
3	3	0
4	9	0
5	10	0
6	12	5
7	4	7
8	8	0
10	15	0
13	17	0
15	16	0
16	29	0
17	30	35
18	18	0
19	22	0
20	31	0
21	32	0
23	19	20
24	23	0
25	27	0
26	1001	0
29	38	0
30	44	0
31	41	0
32	47	0
33	37	0
34	33	0
35	42	43
36	26	0
37	24	0
38	40	39
1001	11	0
1002	34	0
1003	25	0
