# Supplementary material for: Cell division and lineage dynamics during antheridium differentiation and male gametophyte development in Ceratopteris richardii
Source: Commun Biol. 2026 Apr 30;9:911. doi: 10.1038/s42003-026-10135-w (PMC13338035; doi:10.1038/s42003-026-10135-w)
Supplement: Supplementary file 7 — Supplementary Data 5 [file 42003_2026_10135_MOESM7_ESM.zip › Supplementary Resource Code Package/2_Colorful Cell Lineage Generation/Sample2 Color Lineage/Sample2_18h_24h Lineage/male sample2 CFM 18-24h cell lineage.xlsx]

## Sheet: Sheet1
12	1	2	0
1	5	6	0
2	4	0	0
4	7	8	0
5	13	0	0
6	3	10	0
7	16	0	0
8	15	0	0
9	21	20	1001
13	25	0	0
14	18	0	0
15	26	23	0
16	24	0	0
17	17	0	0
18	32	0	0
19	33	0	0
21	19	0	0
22	22	0	0
24	34	0	0
25	35	0	0
26	38	0	0
27	37	36	0
28	30	29	0
29	31	0	0
10	1002	0	0
11	1003	0	0
