# Supplementary material for: Cell division and lineage dynamics during antheridium differentiation and male gametophyte development in Ceratopteris richardii
Source: Commun Biol. 2026 Apr 30;9:911. doi: 10.1038/s42003-026-10135-w (PMC13338035; doi:10.1038/s42003-026-10135-w)
Supplement: Supplementary file 7 — Supplementary Data 5 [file 42003_2026_10135_MOESM7_ESM.zip › Supplementary Resource Code Package/2_Colorful Cell Lineage Generation/Sample2 Color Lineage/Sample2_0h_6h Lineage/KeepTrackedNucleLabels.m]

% This code keeps Label files with annotated tracked nuclei.
% By An Yan, 2025/07/13.

% Prepare for running.
clear;
close;
clc;

% Read the detection nuclei results. 
NumberImages_1 = 217;
NumberImages_2 = 196;
ImageSize = 512;
L1 = zeros(ImageSize,ImageSize,NumberImages_1);
L2 = zeros(ImageSize,ImageSize,NumberImages_2);
L1_Original = zeros(ImageSize,ImageSize,NumberImages_1);
L2_Original = zeros(ImageSize,ImageSize,NumberImages_2);
FileTif_1 = 'sample2 on CFM original 0h 255_Ball_Label_New.tif';          
for k = 1:NumberImages_1
   L1_Original(:,:,k)=imread(FileTif_1,'Index',k);   
end
L1 = uint16(L1);   
FileTif_2 = 'sample2 on CFM original 6h 255_Ball_Label.tif';      
for k = 1:NumberImages_2
   L2_Original(:,:,k)=imread(FileTif_2,'Index',k);  
end

% Read Lineage Information.
Lineage_Data = xlsread('male sample2 CFM 0-6h cell lineage.xlsx');
n_pairs = size(Lineage_Data,1);

% Generate tracked nuclei labels.
for k = 1:NumberImages_1
    k
    for i = 1:ImageSize
        for j = 1:ImageSize
            if any(L1_Original(i,j,k)==Lineage_Data(:,1))
                L1(i,j,k) = L1_Original(i,j,k);
            end
        end
    end  
end

for k = 1:NumberImages_2
    k
    for i = 1:ImageSize
        for j = 1:ImageSize
            if any(L2_Original(i,j,k)==Lineage_Data(:,2))
                if L2_Original(i,j,k)>0
                    L2(i,j,k) = L2_Original(i,j,k);
                end
            end
            
            if any(L2_Original(i,j,k)==Lineage_Data(:,3))
                if L2_Original(i,j,k)>0
                    L2(i,j,k) = L2_Original(i,j,k);
                end
            end
        end
    end  
end

% Export Tracked labels stacks.
L1 = uint16(L1);
imwrite(L1(:,:,1),'sample2 on CFM original 0h 255_Ball_Label_Edited.tif');
for k = 2:NumberImages_1
    imwrite(L1(:,:,k),'sample2 on CFM original 0h 255_Ball_Label_Edited.tif','WriteMode','append'); 
end

L2 = uint16(L2);
imwrite(L2(:,:,1),'sample2 on CFM original 6h 255_Ball_Label_Edited.tif');
for k = 2:NumberImages_2
    imwrite(L2(:,:,k),'sample2 on CFM original 6h 255_Ball_Label_Edited.tif','WriteMode','append'); 
end
